# Supplementary material for: Shaking culture improves physiological maintenance of primary rat kidney tissue slices
Source: Front Toxicol. 2026 Jun 25;8:1838970. doi: 10.3389/ftox.2026.1838970 (PMC13347121; doi:10.3389/ftox.2026.1838970)
Supplement: Supplementary file 2 [file Table1.xlsx]

## Sheet: Supplemental Table S1
Supplemental Table S1 Data of metabolome analysis
mode	order	Keio ID	KEGG ID	Compound	Ave m/z	Ave CorMT	Static1	Static2	Static3	Shake1	Shake2	Shake3	KEGG ID(others)
Cation	CA001	U005	C00086	Urea	61.0399	0
Cation	CA002	P095	C00481	Pyrazole	69.0458	9.62182	0	0	0	0	0	0
Cation	CA003	A044	C05670	3-Aminopropionitrile	71.0607	8.77753	0	0	0	0	0	0
Cation	CA004	M027	C02294	Methylguanidine	74.0715	8.51044	0	0	0	0	0	0
Cation	CA005	I064	C02787	Isobutylamine	74.097	9.75616	0	0	0	0	0	0
Cation	CA006	D035	C00986	1,3-Diaminopropane	75.0921	6.07777	0	0	0	0	0	0
Cation	CA007	G011	C00037	Gly	76.0396	11.4175	1.55554	2.82154	1.64782	5.15538	5.87035	5.95389
Cation	CA010	I011	C05771	Isopropanolamine	76.0761	9.65693	0	0	0	0	0	0	C03194
Cation	CA011	T051	C01104	Trimethylamine N-oxide	76.0761	9.0886	0	0	0	0	0	0
Cation	CA012	H104	C07044	Hydroxyurea	77.0347	29.6364
Cation	CA013	T058	C01008	Trimethylsulfonium	77.0423	8.03539	0	0	0	0	0	0
Cation	CA014	C030	C01678	Cysteamine	78.0395	8.83153	0	0	0	0	0	0
Cation	CA020	I039	C02640	Isoamylamine	88.1123	10.2592	0	0	0	0	0	0
Cation	CA021	B001	C00134	Putrescine(1,4-Butanediamine)	89.1072	6.49839	0	0.00800002	0	0	0.020933	0.0158573
Cation	CA022	S014	C00213	Sarcosine	90.0552	12.9937	0	0	0	0	0	0
Cation	CA023	A021	C00099	beta-Ala	90.0552	10.0975	0	0.0219613	0	0.0711539	0.0649707	0.0629619
Cation	CA024	A015	C00041	Ala	90.0552	12.3971	0.888589	1.29376	0.805428	11.34	11.2167	10.9208	C00133
Cation	CA025	A046	C06057	3-Aminopropane-1,2-diol	92.0709	10.1066	0	0	0	0	0	0
Cation	CA026	A054	C00292	Aniline	94.0653	9.89057	0	0	0	0	0	0
Cation	CA028	H025	C05562	4-Hydroxymethylimidazole	99.0557	9.61015	0	0	0	0	0	0
Cation	CA029	M024	C11118	1-Methyl-2-pyrrolidinone	100.077	29.4361
Cation	CA030	C114	C00571	Cyclohexylamine	100.112	10.5815	0	0	0	0	0	0
Cation	CA032	A047	C01234	1-Aminocyclopropane-1-carboxylate	102.055	12.1776	0	0	0	0	0	0
Cation	CA033	S011	C00750	Spermine	102.115	6.15529	0	0	0	0	0	0
Cation	CA034	H024	C08306	Hexylamine	102.128	10.6639	0	0	0	0	0	0
Cation	CA035	C032	C01672	Cadaverine	103.123	6.8697	0	0	0	0	0	0
Cation	CA036	D036	C01026	N,N-Dimethylglycine	104.071	14.9741	0	0	0.0113997	0.0145204	0	0.0119429
Cation	CA037	A087	C02356	2AB	104.071	13.2252	0	0.0122894	0	0.0358459	0.0347959	0.0336176	C02261
Cation	CA038	A002	C00334	GABA	104.071	10.5775	0.0410048	0.0506754	0.0843942	0.0801613	0.0757727	0.0830682
Cation	CA039	M028	C02721	N-Methylalanine	104.071	14.0921	0	0	0	0	0	0
Cation	CA040	C001	C00114	Choline	104.107	9.44138	0.366156	0.199373	0.205371	1.0961	1.04388	0.982299
Cation	CA042	D037	C06393	2,3-Diaminopropionate	105.066	9.83201	0	0	0	0	0	0	C03401
Cation	CA043	S002	C00065	Ser	106.05	13.6875	0.498496	0.646216	0.506092	0.917496	1.18573	1.20767	C00740	C00716
Cation	CA045	D033	C06772	Diethanolamine	106.086	10.5191	0.17823	0.187403	0.129595	0.41737	0.315206	0.356521
Cation	CA046	M066	C02299	N-Methylaniline	108.081	10.1888	0	0	0	0	0	0
Cation	CA049	H017	C00519	Hypotaurine	110.027	24.6298	0.967017	0.395769	0.599931	0.360738	0.194507	0.290313
Cation	CA050	A114	C01987	2-Aminophenol	110.06	10.7575	0	0	0	0	0	0
Cation	CA051	C033	C00380	Cytosine	112.051	9.97796	0	0	0	0	0	0
Cation	CA052	H058	C00388	Histamine	112.087	6.58243	0	0	0	0	0	0
Cation	CA053	U004	C00106	Uracil	113.035	29.7261
Cation	CA054	C012	C00386	Carnosine	114.061	9.31352	0	0	0	0	0	0
Cation	CA055	C034	C00791	Creatinine	114.066	10.0495	0	0.013089	0.0173734	0.0173332	0.0164023	0.0148743
Cation	CA056	D015	C00429	Dihydrouracil	115.049	29.6475
Cation	CA057	M115	C08311	Muscimol	115.05	10.6751	0	0	0	0	0	0
Cation	CA058	C103	C02512	beta-Cyanoalanine	115.05	19.2745	0	0	0	0	0	0
Cation	CA059	P003	C00148	Pro	116.071	14.8053	0.323523	0.347122	0.30752	0.927252	1.31032	1.37639	C00763	C16435
Cation	CA060	G023	C00581	Guanidinoacetate	118.061	11.3142	0.0941491	0.159462	0.100093	0.188447	0.165593	0.157468
Cation	CA061	V001	C00183	Val	118.087	13.7469	0.331215	0.489802	0.339184	0.728891	0.823624	0.868813	C06417	C16436
Cation	CA062	B047	C00719	Betaine	118.087	15.429	0.139153	0.169881	0.0935666	0.273417	0.312845	0.457154
Cation	CA063	A135	C00431	5-Aminovalerate	118.087	11.0564	0	0	0	0	0	0
Cation	CA064	B007	C02009	Benzimidazole	119.06	9.86713	0	0	0	0	0	0
Cation	CA065	D038	C03283	2,4-Diaminobutyrate	119.082	9.48762	0	0	0	0	0	0
Cation	CA066	T010	C00188	Thr	120.065	14.4065	0.435943	0.595344	0.411567	0.982793	1.06583	1.06727	C00820
Cation	CA067	M025	C02115	Alpha-Methylserine	120.066	14.2113	0	0	0	0	0	0
Cation	CA068	A204	C03678	4-Amino-3-hydroxybutyrate	120.065	11.1397	0	0	0	0	0	0
Cation	CA069	H003	C00263	Homoserine	120.066	13.8112	0	0	0	0	0	0
Cation	CA070	P049	C15587	Purine	121.051	11.1515	0	0	0	0	0	0
Cation	CA071	B004	C01784	Benzamidine	121.076	10.5289	0	0	0	0	0	0
Cation	CA072	C014	C00097	Cys	122.027	15.4628	0	0	0	0	0	0	C00793	C00736
Cation	CA073	B009	C09815	Benzamide	122.059	29.5363
Cation	CA075	M075	C02455	alpha-Methylbenzylamine	122.097	10.987	0	0	0	0	0	0
Cation	CA076	P047	C05332	Phenethylamine	122.097	10.646	0	0	0	0	0	0
Cation	CA077	D180	C11003	2,4-Dimethylaniline	122.096	11.1862	0	0	0	0	0	0
Cation	CA078	N001	C00153	Nicotinamide	123.055	10.1754	0.0653433	0.0648767	0.0553922	0.142464	0.148314	0.156812
Cation	CA079	P099	C01950	Picolinamide	123.055	14.1809	0	0	0	0	0	0
Cation	CA080	I051	C02421	Isonicotinamide	123.055	10.0893	0	0	0	0	0	0
Cation	CA081	C083	C02635	3-Chloroalanine	124.016	17.6887	0	0	0	0	0	0
Cation	CA083	T004	C00245	Taurine	126.022	29.6677
Cation	CA084	M029	C02376	5-Methylcytosine	126.066	10.7104	0	0	0	0	0	0
Cation	CA085	M022	C05127	1-Methylhistamine	126.103	6.78354	0	0	0	0	0	0
Cation	CA086	I014	C02835	Imidazole-4-acetate	127.05	11.0161	0	0	0	0	0	0
Cation	CA087	T015	C00178	Thymine	127.05	29.6573
Cation	CA088	M136	C08737	Melamine	127.072	10.4584	0	0	0	0	0	0
Cation	CA091	P048	C00408	Pipecolate	130.086	14.0908	0	0.00779481	0	0	0	0.0101859
Cation	CA092	A050	C03969	1-Amino-1-cyclopentanecarboxylate	130.086	13.1677	0	0	0	0	0	0
Cation	CA093	M032	C07151	Metformin	130.109	7.78651	0	0	0	0	0	0
Cation	CA094	O007	C01740	Octylamine	130.159	11.5104	0	0	0	0	0	0
Cation	CA095	A051	C02714	N-Acetylputrescine	131.118	11.6051	0	0	0	0	0	0
Cation	CA096	A104	C00179	Agmatine	131.129	7.12281	0	0	0	0	0	0
Cation	CA097	H004	C01015	Hydroxyproline	132.065	16.446	0	0.0408437	0	0.0368997	0.041531	0.0460522
Cation	CA098	A052	C00430	5-Aminolevulinate	132.065	10.9808	0	0	0	0	0	0
Cation	CA099	C008	C00300	Creatine	132.077	12.1726	0.5924	0.586373	0.512112	1.51647	1.5866	1.64742
Cation	CA100	I008	C00407	Ile	132.102	14.0104	0.137304	0.200096	0.138674	0.384872	0.423873	0.44321	C06418	C16434
Cation	CA101	L003	C00123	Leu	132.102	14.15	0.231883	0.343061	0.247753	0.695103	0.757691	0.786058	C01570	C16439
Cation	CA102	A053	C02378	6-Aminohexanoate	132.102	11.493	0	0	0	0	0	0
Cation	CA103	L057	C02486	beta-Leucine	132.102	11.9884	0	0	0	0	0	0
Cation	CA104	B040	C03375	Bis(3-aminopropyl)amine	132.15	6.0034	0	0	0	0	0	0
Cation	CA105	A016	C00152	Asn	133.061	14.3553	0.15538	0.151474	0.141087	0.352501	0.359089	0.370666	C01905	C16438
Cation	CA106	G037	C02037	Gly-Gly	133.061	11.4961	0	0	0	0	0	0
Cation	CA109	O003	C00077	Ornithine	133.097	9.3869	0.0864477	0.0653764	0.0699639	0.0458609	0.0704399	0.0789754	C00515	C01602
Cation	CA110	A017	C00049	Asp	134.045	15.7976	0.691494	0.874318	0.550362	2.27504	2.61963	2.41454	C00402	C16433
Cation	CA111	A042	C10901	2-Aminobenzimidazole	134.071	10.3179	0	0	0	0	0	0
Cation	CA112	H008	C00155	Homocysteine	136.042	14.3553	0	0	0	0	0	0	C05330
Cation	CA113	A006	C00147	Adenine	136.062	10.4722	0	0	0	0	0	0
Cation	CA115	H014	C00262	Hypoxanthine	137.046	15.179	0.101879	0.104585	0.26045	0.556962	0.753069	0.688415
Cation	CA116	M063	C02918	1-Methylnicotinamide	137.07	10.1182	0	0	0	0	0	0
Cation	CA117	T060	C01004	Trigonelline	138.055	14.3386	0	0	0	0	0	0
Cation	CA118	A043	C00568	p-Aminobenzoate	138.055	13.2863	0	0	0	0	0	0
Cation	CA119	A010	C00108	Anthranilate	138.055	14.5678	0	0	0	0	0	0
Cation	CA121	H018	C02735	Phenylethanolamine	138.091	11.2161	0	0	0	0	0	0
Cation	CA122	T008	C00483	Tyramine	138.091	11.3748	0	0	0	0	0	0
Cation	CA123	U011	C00785	Urocanate	139.051	11.3748	0	0	0	0	0	0
Cation	CA124	H015	C01020	6-Hydroxynicotinate	140.034	30.3782
Cation	CA125	T061	C00783	Tropinone	140.107	10.4113	0	0	0	0	0	0
Cation	CA127	H069	C00860	Histidinol	142.098	7.31215	0	0	0	0	0	0
Cation	CA128	T024	C00729	Tropine	142.123	11.0515	0	0	0	0	0	0
Cation	CA129	E011	C06231	Ectoine	143.081	12.9582	0	0	0	0	0	0
Cation	CA130	M013	C04294	4-Methyl-5-thiazoleethanol	144.048	11.0335	0	0	0	0	0	0
Cation	CA131	G032	C01035	gamma-Guanidinobutyrate	146.092	11.373	0	0	0	0	0	0.0101354
Cation	CA132	C220	C01181	gamma-Butyrobetaine	146.118	11.1356	0	0	0	0.00778533	0.0158306	0.0129016
Cation	CA133	A060	C01996	Acetylcholine	146.118	10.4584	0	0	0	0	0	0
Cation	CA134	L027	C01930	Lysinamide	146.129	7.82729	0	0	0	0	0	0
Cation	CA135	S003	C00315	Spermidine	146.166	6.24831	0	0.00875282	0	0	0.00923622	0
Cation	CA136	G018	C00064	Gln	147.076	14.7324	0.0781024	0.0442257	0.0291404	0.404816	0.237567	0.250396	C00819	C00303
Cation	CA137	D087	C03114	5,6-Dimethylbenzimidazole	147.092	11.0106	0	0	0	0	0	0
Cation	CA139	L004	C00047	Lys	147.113	9.47448	0.389643	0.335797	0.281552	0.868922	1.03219	1.1684	C00739	C16440
Cation	CA140	T021	C07166	Trientine	147.161	5.77479	0	0	0	0	0	0
Cation	CA142	G019	C00025	Glu	148.06	14.9778	4.13125	5.51513	3.51261	12.0561	13.233	12.7619	C00217	C00302
Cation	CA143	A025	C00979	O-Acetylserine	148.061	17.2345	0	0	0	0	0	0
Cation	CA144	N044	C06524	Nornicotine	149.107	7.12281	0	0	0	0	0	0
Cation	CA145	M003	C00073	Met	150.058	14.6997	0.088798	0.160289	0.0901558	0.199508	0.284285	0.265738
Cation	CA146	M072	C08434	6-Methylaminopurine	150.077	11.1987	0	0	0	0	0	0
Cation	CA147	M030	C00913	3-Methyladenine	150.078	10.6813	0	0	0	0	0	0
Cation	CA150	G014	C00242	Guanine	152.057	11.4051	0	0	0	0	0	0
Cation	CA151	A061	C06818	Amantadine	152.144	11.8231	0	0	0	0	0	0
Cation	CA153	X001	C00385	Xanthine	153.04	26.3397	0	0.222474	0	0.353897	0.455247	0.442467
Cation	CA154	H049	C00632	3-Hydroxyanthranilate	154.05	14.8625	0	0	0	0	0	0
Cation	CA155	A129	C02518	4-Aminosalicylate	154.05	17.7076	0	0	0	0	0	0
Cation	CA156	D046	C03758	Dopamine	154.086	11.9473	0	0	0	0	0	0
Cation	CA157	A093	C05135	4-(beta-Acetylaminoethyl)imidazole	154.097	11.5933	0	0	0	0	0	0
Cation	CA158	P054	C10865	Pseudopelletierine	154.123	10.8809	0	0	0	0	0	0
Cation	CA159	H002	C00135	His	156.077	10.0415	0.195334	0.104863	0.117552	0.274477	0.282602	0.308325	C06419	C00768
Cation	CA160	I053	C05568	beta-Imidazolelactate	157.061	12.1245	0	0	0	0	0	0
Cation	CA161	I020	C10600	Ibotenate	159.04	24.6682	0	0	0	0	0	0
Cation	CA162	A040	C01551	Allantoin	159.053	29.6252							C02350	C02348
Cation	CA163	I010	C00637	Indole-3-acetaldehyde	160.076	0
Cation	CA164	A317	-	N-Acetylvaline	160.097	30.4442
Cation	CA165	B090	C08269	Betonicine	160.097	17.9017	0	0	0	0	0	0
Cation	CA167	A155	C00993	Ala-Ala	161.091	12.7065	0	0	0	0	0	0
Cation	CA168	T031	C00398	Tryptamine	161.108	11.4102	0	0	0	0	0	0
Cation	CA170	A110	C00956	alpha-Aminoadipate	162.077	14.9809	0	0	0	0	0	0
Cation	CA171	M067	C01046	N-Methylglutamate	162.076	17.2645	0	0	0	0	0	0
Cation	CA172	I021	C00955	Indole-3-ethanol	162.092	29.6982
Cation	CA173	C041	C00318	Carnitine	162.112	11.7022	0.0153325	0.00551101	0	0.0225863	0.0423123	0.0397018	C00487	C15025
Cation	CA174	H064	C16741	5-Hydroxylysine	163.108	9.83975	0	0	0	0	0	0
Cation	CA175	D061	C02627	2-Deoxystreptamine	163.108	8.30177	0	0	0	0	0	0
Cation	CA176	N016	C00745	Nicotine	163.123	7.31769	0	0	0	0	0	0	C16150	C16386
Cation	CA177	P052	C00715	Pterin	164.057	14.008	0	0	0	0	0	0
Cation	CA178	M209	C03172	S-Methylmethionine	164.074	10.0485	0	0	0	0	0	0
Cation	CA179	M188	C02989	Methionine sulfoxide	166.053	16.2148	0	0	0	0	0	0
Cation	CA180	M042	C02230	3-Methylguanine	166.072	11.516	0	0	0	0	0	0
Cation	CA181	M043	C02242	7-Methylguanine	166.072	11.2988	0	0	0	0	0	0
Cation	CA182	P002	C00079	Phe	166.086	15.1844	0.113363	0.182321	0.104841	0.320403	0.37662	0.361791
Cation	CA183	P014	C00250	Pyridoxal	168.064	12.0509	0	0	0	0	0.00696172	0
Cation	CA184	S058	C04548	Synephrine	168.102	12.3075	0	0	0	0	0	0	C01869
Cation	CA185	P116	C00534	Pyridoxamine	169.097	8.20497	0	0	0	0	0	0
Cation	CA186	N028	C00547	Noradrenaline	170.081	12.4026	0	0	0	0	0	0
Cation	CA187	P053	C00314	Pyridoxine	170.081	11.8524	0	0	0	0	0	0
Cation	CA188	M076	C01152	3-Methylhistidine	170.092	10.3031	0.0101759	0	0	0	0	0
Cation	CA192	I030	C02693	Indole-3-acetamide	175.086	29.5992
Cation	CA193	E005	C01047	N-gamma-Ethylglutamine	175.108	15.7108	0	0	0	0	0	0
Cation	CA194	A032	C00437	N-Acetylornithine	175.108	13.0879	0	0	0	0	0	0
Cation	CA195	A013	C00062	Arg	175.119	9.79008	0.119481	0.0907735	0.138095	0.297257	0.298978	0.30966	C00792
Cation	CA196	G041	C08304	Gramine	175.123	11.5578	0	0	0	0	0	0
Cation	CA197	M101	C06213	N-omega-Methyltryptamine	175.124	11.7994	0	0	0	0	0	0
Cation	CA198	G081	C03139	Guanidinosuccinate	176.067	13.853	0	0	0	0	0	0
Cation	CA199	I038	C00954	Indole-3-acetate	176.07	29.939
Cation	CA200	G101	C10898	2-Guanidinobenzimidazole	176.093	11.2516	0	0	0	0	0	0
Cation	CA201	C013	C00327	Citrulline	176.103	15.1388	0	0	0	0	0	0
Cation	CA202	C094	C00308	Canavanine	177.098	10.1949	0	0	0	0	0	0
Cation	CA203	S041	C00780	Serotonin	177.102	12.0303	0	0	0	0	0	0
Cation	CA204	A064	C08265	Alliin	178.053	19.2485	0	0	0	0	0	0
Cation	CA205	C109	C01419	Cys-Gly	179.049	12.6334	0	0	0	0	0	0
Cation	CA206	X012	-	Xanthopterin	180.051	17.9754	0	0	0	0	0	0
Cation	CA207	G051	C00329	Glucosamine	180.087	12.6985	0	0	0	0	0	0
Cation	CA208	M081	C03570	Mannosamine	180.087	12.5263	0	0	0	0	0	0
Cation	CA209	F013	-	n-Butyl a-Picolinate	180.102	14.3066	0	0	0	0	0	0
Cation	CA210	M114	C03510	Methionine sulfoximine	181.064	11.5988	0	0	0	0	0	0	C03829
Cation	CA212	T002	C00082	Tyr	182.081	15.5381	0.196333	0.313533	0.159977	0.481532	0.526216	0.531025	C06420	C01536
Cation	CA213	H029	C09209	Harman	183.092	11.8587	0	0	0	0	0	0
Cation	CA215	P074	C00588	Phosphorylcholine	184.073	27.7809	0	0	0	0.147815	0	0.0943348
Cation	CA216	E033	C00788	Epinephrine	184.097	12.7573	0	0	0	0	0	0
Cation	CA217	D131	C04259	N-alpha,N-alpha-Dimethylhistidine	184.108	11.4102	0	0	0	0	0	0
Cation	CA219	A112	C01029	N8-Acetylspermidine	188.176	8.83574	0	0	0	0	0	0
Cation	CA220	A174	C02727	N-epsilon-Acetyllysine	189.124	15.6507	0	0	0.0103438	0	0	0
Cation	CA221	G071	C02155	Gly-Leu	189.123	13.3789	0	0	0	0	0	0
Cation	CA222	N068	C03793	N6,N6,N6-Trimethyllysine	189.156	9.89355	0	0	0	0	0	0
Cation	CA224	C043	C02256	Castanospermine	190.108	12.5501	0	0	0	0	0	0
Cation	CA225	M040	C05659	5-Methoxytryptamine	191.118	12.0714	0	0	0	0	0	0
Cation	CA226	H057	C05635	5-Hydroxyindoleacetate	192.065	29.9445
Cation	CA227	A027	C00021	SAH	193.068	12.0069	0	0	0	0	0	0
Cation	CA228	G061	C03752	Glucosaminate	196.082	16.3007	0	0	0	0	0	0
Cation	CA230	D006	C00355	DOPA	198.076	15.9686	0	0	0	0	0	0
Cation	CA231	A073	C02997	N-Acetylhistidine	198.087	13.4538	0	0	0	0	0	0
Cation	CA234	A020	C00019	SAM+	200.076	9.79224	0	0.00617631	0	0.0146499	0.0140887	0.0165591
Cation	CA235	A103	C01404	Arginine ethyl ester	203.15	8.51649	0	0	0	0	0	0
Cation	CA236	A143	C02571	o-Acetylcarnitine	204.123	12.4158	0	0	0	0.0349825	0.0260787	0.0278645
Cation	CA237	T003	C00078	Trp	205.097	15.0827	0.0229559	0.035093	0.0213515	0.0729041	0.0842413	0.0824852	C00525	C00806
Cation	CA239	M078	C05660	5-Methoxyindoleacetate	206.081	29.9273
Cation	CA240	K004	C00328	Kynurenine	209.092	13.5543	0	0	0	0	0	0	C01718
Cation	CA241	C224	-	Cysteine-glutathione disulphide	214.052	15.9239	0	0	0	0	0	0
Cation	CA242	D075	C01909	Desthiobiotin	215.138	29.858
Cation	CA244	A127	C05341	beta-Ala-Lys	109.579	9.27227	0	0	0	0	0	0
Cation	CA246	S055	C01118	o-Succinylhomoserine	220.082	30.5853
Cation	CA247	Z002	C00371	trans-Zeatin	220.12	13.221	0	0	0	0	0	0
Cation	CA248	H030	C00643	5-Hydroxytryptophan	221.093	15.5058	0	0	0	0	0	0
Cation	CA249	A121	C01239	N-Acetylglucosylamine	221.114	13.5957	0	0	0	0	0	0
Cation	CA250	A019	C00140	N-Acetylglucosamine	222.097	29.6936
Cation	CA251	C019	C02291	Cystathionine	223.075	13.5856	0	0	0	0.0176082	0	0	C00542
Cation	CA252	H050	C02794	3-Hydroxykynurenine	225.087	13.3397	0	0	0	0	0	0	C03227
Cation	CA253	D055	C00881	2'-Deoxycytidine	228.099	12.9304	0	0	0	0	0.00972103	0
Cation	CA254	G119	-	gamma-Glu-2AB	233.113	17.0955	0	0	0	0	0	0
Cation	CA255	M053	C01598	Melatonin	233.129	29.5658
Cation	CA256	S029	C00835	Sepiapterin	238.094	24.5455	0	0	0	0	0	0
Cation	CA257	D120	C02953	7,8-Dihydrobiopterin	240.109	15.0241	0	0	0	0	0	0
Cation	CA258	C092	C00491	Cystine	241.031	15.0512	0.319805	0.517908	0.377606	0.515702	0.649821	0.638423	C01420
Cation	CA259	H013	C00884	Homocarnosine	121.068	9.51101	0	0	0	0	0	0
Cation	CA260	A140	C01262	Anserine	121.068	9.4236	0	0	0	0	0	0
Cation	CA261	M109	C03592	5-Methyl-2'-deoxycytidine	242.114	13.3757	0	0	0	0	0	0
Cation	CA262	T014	C00214	Thymidine	243.097	29.68
Cation	CA263	C009	C00475	Cytidine	244.094	13.2613	0.114667	0.068122	0.137989	0.11916	0.148825	0.130629
Cation	CA264	U006	C00299	Uridine	245.078	29.7419
Cation	CA265	A111	C02567	N1-Acetylspermine	123.121	7.70042	0	0	0	0	0	0
Cation	CA266	O009	C04137	Octopine	247.14	14.6835	0	0	0	0	0	0
Cation	CA267	P113	C00647	Pyridoxamine 5'-phosphate	249.063	14.3333	0	0	0	0	0	0
Cation	CA269	G055	C00669	gamma-Glu-cys	251.071	17.4821	0	0	0	0	0	0
Cation	CA270	M082	C06470	Muramate	252.108	14.9952	0	0	0	0	0	0
Cation	CA271	D082	C05198	5'-Deoxyadenosine	252.109	13.2689	0	0	0	0	0	0
Cation	CA272	P081	C01736	Purine riboside	253.093	17.2334	0	0	0	0	0	0
Cation	CA273	D093	C04874	7,8-Dihydroneopterin	256.104	15.2471	0	0	0	0	0	0
Cation	CA274	G069	C00670	Glycerophosphorylcholine	258.11	29.1667
Cation	CA275	T056	C00378	Thiamine	265.112	9.10151	0.00799042	0.00810901	0.00648643	0	0.00831937	0.00651893
Cation	CA277	M110	C03795	N6-Methyl-2'-deoxyadenosine	266.125	13.733	0	0	0	0	0	0
Cation	CA279	A007	C00212	Adenosine	268.104	13.5219	0	0	0	0	0	0
Cation	CA280	D057	C00330	2'-Deoxyguanosine	268.105	15.7098	0	0	0	0	0	0
Cation	CA281	H041	C01817	Homocystine	269.063	13.1805	0	0	0	0	0	0
Cation	CA282	I003	C00294	Inosine	269.089	26.413	0.122202	0.04902	0.0600695	0.345166	0.255205	0.297088
Cation	CA283	G043	C01425	Glu-Glu	277.104	14.9133	0	0	0	0	0	0
Cation	CA284	M051	C02494	1-Methyladenosine	282.12	13.6501	0	0	0	0	0	0
Cation	CA285	G015	C00387	Guanosine	284.099	17.0982	0	0	0.0176503	0	0	0
Cation	CA286	X007	C01762	Xanthosine	285.083	28.2716	0	0	0	0	0	0
Cation	CA287	O041	-	Ophthalmate	290.135	18.0363	0	0	0	0	0	0
Cation	CA290	D067	C00170	5-Methylthioadenosine	298.097	13.817	0	0	0	0	0	0
Cation	CA292	G008	C00127	Glutathione(ox)	307.085	16.6455	0	0	0	0	0	0
Cation	CA293	B026	C01670	N-alpha-Benzenolarginine ethylester	307.177	14.4195	0	0	0	0	0	0
Cation	CA294	I050	C02515	3-Iodotyrosine	307.979	16.4523	0	0	0	0	0	0
Cation	CA295	G009	C00051	Glutathione(red)	308.091	18.0435	0	0	0	0	0	0
Cation	CA298	A133	C04677	AICAR	339.071	30.0139
Cation	CA299	T057	C01081	Thiamine monophosphate	345.078	14.7141	0	0	0	0	0	0
Cation	CA300	T041	C02890	Tetrahydropalmatine	356.187	15.8286	0	0	0	0	0	0
Cation	CA301	G117	C03958	TRH	363.179	14.7549	0	0	0	0	0	0
Cation	CA303	R008	C00255	Riboflavin	377.146	29.5486
Cation	CA304	L016	C03451	S-Lactoylglutathione	380.114	18.737	0	0	0	0	0	0
Cation	CA305	L007	C11331	Leu-Leu-Tyr	408.251	16.2885	0	0	0	0	0	0
Cation	CA307	D056	C01060	3,5-Diiodo-tyrosine	433.876	17.1489	0	0	0	0	0	0
Cation	CA308	M091	C00440	5-Methyltetrahydrofolate	460.196	16.21	0	0	0	0	0	0
Cation	CA310	T040	C02465	3,3',5-Triiodothyronine	651.794	19.1451	0	0	0	0	0	0
Cation		B044	C00576	Betaine aldehyde	102.091	10.263	0	0	0	0.201114	0.281403	0.221186
Cation		A290	C05145	3-Aminoisobutyrate	104.071	10.7755	0	0	0	0	0	0
Cation		S144	C10172	Proline betaine	144.102	15.7703	0	0	0	0	0	0
Cation		D226	C03413	N1,N12-Diacetylspermine*	144.126	10.3885	0	0	0	0	0	0
Cation		T220	C01959	Taurocyamine	168.044	29.7048
Cation		M228	C05587	3-Methoxytyramine	168.102	12.1364	0	0	0	0	0	0
Cation		A316	C00612	N1-Acetylspermidine	188.176	8.72537	0	0	0	0	0	0
Cation		A279	C03626	ADMA	203.151	10.549	0.00888631	0.00765609	0	0.00863453	0.0115522	0.0135589
Cation		S114	-	SDMA	203.151	10.7321	0	0	0	0	0	0
Cation		D225	-	N1,N8-Diacetylspermidine	230.187	14.0672	0	0	0	0	0	0
Cation		D079	C05512	2'-Deoxyinosine	253.094	24.5632	0	0	0	0	0	0
Cation		S009	C00449	Saccharopine	277.139	14.7051	0.0432165	0	0.0185624	0.0622534	0.0126638	0.0366705
Cation		A039	C03406	Argininosuccinate	291.131	12.9277	0	0	0	0	0.0267208	0.0271232
Cation		P221	-	Phe-Phe	313.155	14.9701	0	0	0	0	0	0
Cation		N007	C00455	NMN	335.064	27.9363	0	0	0	0	0	0
Anion	AA001	G013	C00048	Glyoxylate	72.9935	11.2764	0	0	0	0	0	0
Anion	AA002	P024	C00163	Propionate	73.0291	11.7892	0	0	0	0	0	0
Anion	AA003	G012	C00160	Glycolate	75.0094	10.8491	0	0.348186	1.19525	0	0	0.248224
Anion	AA004	C093	C01771	Crotonate	85.0299	12.2785	0	0	0	0	0	0
Anion	AA005	P027	C00022	Pyruvate	87.0094	10.7316	0.175078	0.262139	0.241725	0.105673	0.0906888	0.145086
Anion	AA006	B006	C00246	Butyrate	87.0455	12.6031	0	0	0	0	0	0
Anion	AA008	L005	C00186	Lactate	89.025	11.8408	4.7657	8.11365	4.81047	8.7956	8.30461	9.64798	C00256
Anion	AA009	H110	C01013	3-Hydroxypropionate	89.0249	12.0507	0.0631689	0.0180542	0.0374367	0.0200977	0.0303396	0.0243694
Anion	AA010	M135	C11145	Methanesulfonate	94.9818	9.92078	0	0	0	0	0	0
Anion	AA011	T016	C08279	Tiglate	99.0455	12.7349	0	0	0	0	0	0
Anion	AA012	O001	C00109	2-Oxobutyrate	101.025	11.6077	0	0	0	0	0	0
Anion	AA013	V002	C00803	Pentanoate	101.061	13.1798	0	0	0	0	0	0
Anion	AA014	I018	C08262	3-Methylbutanoate	101.062	13.3133	0	0	0	0	0	0
Anion	AA015	M012	C00383	Malonate	103.004	8.43166	0.0229141	0.0108212	0.0174296	0.0217463	0.0156631	0.0208655
Anion	AA016	H022	C01089	3-Hydroxybutyrate	103.041	12.8936	0.123195	0.14067	0.132977	0.0643136	0.0610027	0.0601197	C03197
Anion	AA017	H026	-	2-Hydroxyisobutyrate	103.04	12.5778	0.00820965	0.00311501	0.0091039	0.0103465	0	0
Anion	AA018	H023	C05984	2-Hydroxybutyrate	103.04	12.6877	0	0	0	0	0	0
Anion	AA019	M163	C03173	(Methylthio)acetate	105.003	11.9782	0	0	0	0	0	0
Anion	AA020	G027	C00258	Glycerate	105.02	12.141	0.183248	0.0938229	0.131683	0.203009	0.312793	0.300502
Anion	AA021	P112	C05942	Pyrrole-2-carboxylate	110.025	12.2289	0	0	0	0	0	0
Anion	AA022	M062	C02704	Methyl sulfate	110.976	9.82202	0	0	0	0	0	0
Anion	AA023	F020	C01546	2-Furoate	111.009	12.1355	0	0	0	0	0	0
Anion	AA025	F005	C00122	Fumarate	115.004	8.7825	0.0784328	0.0829637	0.0570709	0.203776	0.199541	0.217219
Anion	AA026	M006	C00141	2-Oxoisopentanoate	115.04	12.706	0.0419976	0.0156904	0.0268978	0.0276908	0.0213305	0.0246568
Anion	AA027	L014	-	4-Oxopentanoate	115.041	12.2937	0	0	0	0	0	0
Anion	AA028	C035	C01585	Hexanoate	115.077	13.6542	0.0179446	0.00371013	0.0124055	0.0089736	0.0144595	0.0118126
Anion	AA029	S004	C00042	Succinate	117.02	9.11612	0.161541	0.102807	0.119354	0.173519	0.061049	0.0917351
Anion	AA030	H038	-	2-Hydroxypentanoate	117.056	13.3783	0.0639062	0.0289975	0.0423919	0.0500613	0.0370305	0.0422003
Anion	AA031	B002	C00180	Benzoate	121.031	12.6085	0	0	0	0	0	0
Anion	AA032	N004	C00253	Nicotinate	122.026	12.5949	0.0372903	0	0.0186352	0	0	0
Anion	AA033	A057	C03782	1-Aminoethylphosphonate	124.018	14.9376	0	0	0	0	0	0
Anion	AA034	A056	C03557	2-Aminoethylphosphonate	124.018	15.5983	0	0	0	0	0	0
Anion	AA035	I041	C05123	Isethionate*	124.993	11.3327	0	0	0	0	0	0.0080073
Anion	AA036	B035	C00813	Barbiturate	127.016	12.6909	0	0	0	0	0	0
Anion	AA038	P073	C01879	5-Oxoproline	128.036	12.9293	0.44826	1.48395	0.591669	2.14159	3.31185	3.39638
Anion	AA039	I013	C00490	Itaconate	129.02	9.62576	0.00268851	0	0	0	0	0
Anion	AA040	C036	C02226	Citraconate	129.02	9.35248	0	0	0	0	0	0
Anion	AA041	M007	C00233	4-Methyl-2-oxopentanoate	129.055	12.9217	0.0108407	0.0178573	0.0131975	0.0156773	0.0246356	0.0210057
Anion	AA042	A092	C02129	4-Acetylbutyrate	129.057	13.3133	0	0	0	0	0	0
Anion	AA043	O014	-	4-Oxohexanoate	129.057	13.4173	0.062822	0.0278349	0.0431415	0.0438955	0.0313782	0.0352403
Anion	AA044	H031	C17714	Heptanoate	129.093	14.1079	0.0101683	0.00357971	0.00712898	0.00308332	0.00424683	0.00515334
Anion	AA045	A138	C01073	N-Acetyl-beta-alanine	130.052	13.6818	0.00732436	0.00698589	0.00543552	0.0106743	0.0143829	0.0139191
Anion	AA046	G036	C00489	Glutarate	131.036	9.68837	0.0187313	0.00977515	0.013226	0.00749681	0.00921658	0.00936544
Anion	AA047	U010	C02642	3-Ureidopropionate	131.047	13.2302	0	0	0	0	0	0
Anion	AA048	H061	C06103	6-Hydroxyhexanoate	131.072	14.1934	0	0	0	0	0	0
Anion	AA049	H091	C03264	2-Hydroxy-4-methylpentanoate	131.072	13.8139	0	0	0	0	0	0
Anion	AA050	M002	C00149	Malate	133.015	9.07869	0.205632	0.204795	0.150694	0.555152	0.61232	0.594997	C00149	C00497
Anion	AA052	H020	C00805	o-Hydroxybenzoate	137.025	12.1686	0	0	0	0	0	0
Anion	AA053	H019	C00587	m-Hydroxybenzoate	137.026	13.2243	0	0	0	0	0	0
Anion	AA054	H005	C00156	p-Hydroxybenzoate	137.026	13.0351	0	0	0	0	0	0
Anion	AA055	P082	C05682	Phosphonoacetate	138.982	9.276	0	0	0	0	0.0138089	0.0172105
Anion	AA057	C002	C00169	Carbamoylphosphate	139.976	9.56383	0	0	0	0	0	0
Anion	AA058	E009	C00346	Ethanolamine phosphate	140.013	15.0982	0	0	0	1.09243	0.671037	0.819928
Anion	AA059	T037	C02595	2-Thiopheneacetate	141.003	12.966	0	0	0	0	0	0
Anion	AA061	C037	C06423	Octanoate	143.108	14.5627	0.021102	0.00641934	0.0181447	0.00919404	0.00580773	0.00923208
Anion	AA062	O002	C00026	2-Oxoglutarate	145.015	9.08349	0	0	0	0	0	0
Anion	AA063	A076	C06104	Adipate	145.051	10.1382	0.0201877	0.00856994	0.0107343	0.0123385	0.0146582	0.0155859
Anion	AA064	M009	C03618	threo-beta-methylaspartate	146.047	13.8028	0	0	0	0	0	0
Anion	AA065	M095	C01180	4-Methylthio-2-oxobutyrate	147.014	12.6581	0	0	0	0	0	0
Anion	AA066	H196	C02630	2-Hydroxyglutarate	147.031	9.66682	0.0311191	0.00773835	0.0194179	0.00506874	0	0	C01087	C03196
Anion	AA067	C101	C02614	Citramalate	147.031	9.58608	0	0.00561359	0.00690958	0	0	0	C00815	C02612
Anion	AA068	C016	C00423	trans-Cinnamate	147.046	13.725	0	0	0	0	0	0
Anion	AA069	T023	C00898	Tartrate	149.01	8.98742	0	0	0	0	0	0	C02107
Anion	AA070	B041	C02137	Benzoylformate	149.025	12.6359	0	0	0	0	0	0
Anion	AA072	P109	C05629	3-Phenylpropionate	149.062	13.8851	0	0	0	0	0	0
Anion	AA075	H006	C00642	p-Hydroxyphenylacetate	151.041	13.9475	0	0	0	0	0	0
Anion	AA077	C015	C00606	Cysteine sulfinate	152.003	12.8432	0	0	0	0	0	0
Anion	AA078	D040	C00628	2,5-Dihydroxybenzoate	153.02	12.9167	0	0	0	0	0	0
Anion	AA079	O006	C00295	Orotate	155.011	12.5151	0	0	0	0	0	0
Anion	AA080	D144	C03030	2,4-Dihydroxypyrimidine-5-carboxylate	155.011	12.757	0	0	0	0	0	0
Anion	AA081	D029	C00337	Dihydroorotate	157.027	13.0707	0	0	0	0	0	0
Anion	AA082	O024	-	2-Oxooctanoate	157.088	13.8522	0	0	0	0	0	0
Anion	AA083	P069	C01601	Pelargonate	157.125	14.973	0.0545032	0.0128865	0.0426295	0.0264907	0.0160514	0.0288153
Anion	AA084	K009	C00322	2-Oxoadipate	159.031	9.54186	0	0	0	0	0	0
Anion	AA085	P063	C02656	Pimelate	159.067	10.4742	0.00285349	0	0	0	0.00284067	0
Anion	AA086	H035	-	2-Hydroxyoctanoate	159.104	14.7039	0	0	0	0	0	0
Anion	AA087	F022	C01044	N-Formylaspartate	160.026	9.60778	0	0	0	0	0	0
Anion	AA088	H084	C03761	3-Hydroxy-3-methylglutarate	161.047	9.99961	0.00946213	0.00430219	0.00847125	0.00482757	0	0.00397321
Anion	AA089	C039	C01772	o-Coumarate	163.041	13.9789	0	0	0	0	0	0
Anion	AA090	C024	C00811	p-Coumarate	163.041	13.8918	0	0	0	0	0	0
Anion	AA091	P022	C00166	Phenylpyruvate	163.041	13.3244	0	0	0	0	0	0
Anion	AA093	T100	C06337	Terephthalate	165.02	9.74555	0.0811503	0.0385988	0.0550556	0.0778865	0.0611374	0.0585325
Anion	AA094	P080	C01606	Phthalate	165.02	10.0451	0.00405349	0.00112284	0.000996906	0.00228534	0.00179329	0.00207849
Anion	AA095	P072	C01198	3-(2-Hydroxyphenyl)propionate	165.057	14.1879	0	0	0	0	0	0
Anion	AA096	H066	C01744	3-(4-Hydroxyphenyl)propionate	165.057	14.5149	0	0	0	0	0	0
Anion	AA097	P111	C05607	3-Phenyllactate	165.056	14.0603	0.00649083	0.00829608	0.00620404	0	0	0
Anion	AA098	P094	C03722	2,3-Pyridinedicarboxylate	166.015	9.95322	0	0	0	0	0	0
Anion	AA099	P007	C00074	PEP	166.976	9.09089	0.00428403	0	0	0.136418	0.13567	0.166378
Anion	AA100	U015	C00366	Urate	167.022	13.646	0.140035	0.187521	0.0761005	0.141351	0.190883	0.19849
Anion	AA101	H081	C11527	4-Hydroxymandelate	167.036	14.0699	0	0	0	0	0	0	C03198	C05343
Anion	AA103	C027	C00506	Cysteate	167.998	11.5491	0	0	0	0	0	0
Anion	AA104	A131	C05672	2-Amino-3-phosphonopropionate	168.992	10.8289	0	0	0	0.0211241	0.00877118	0
Anion	AA105	D014	C00111	DHAP	168.992	10.8292	0	0	0	0.0278773	0.0115753	0
Anion	AA106	G030	C00093	Glycerophosphate	171.008	11.0542	0.045313	0.0122097	0.0124855	0.0871207	0.0454627	0.0521639	C03189
Anion	AA107	D059	C01571	Decanoate	171.14	15.4106	0.0165751	0.00360261	0.0152384	0.00998142	0.00367426	0.0101117
Anion	AA109	Q002	C06325	2-Quinolinecarboxylate	172.041	13.9347	0	0	0	0	0	0
Anion	AA110	A145	C02710	N-Acetylleucine	172.099	15.2492	0	0	0	0	0	0
Anion	AA111	P033	C02734	Phenyl phosphate	173.002	10.7724	0	0	0	0	0	0
Anion	AA112	A030	C00417	cis-Aconitate	173.01	8.44567	0	0	0	0	0	0
Anion	AA113	A117	C02341	trans-Aconitate	173.01	8.60552	0.0259188	0.0161739	0.0133365	0.0237044	0.02072	0.0189587
Anion	AA114	S012	C00493	Shikimate	173.046	14.7819	0	0	0	0	0	0
Anion	AA115	A142	C01042	N-Acetylaspartate	174.041	10.2056	0	0	0	0	0	0
Anion	AA116	C025	C00438	Carbamoylaspartate	175.037	10.0142	0	0	0	0	0	0
Anion	AA117	A139	C00499	Allantoate	175.048	13.9181	0	0	0	0	0	0
Anion	AA118	I048	C02504	2-Isopropylmalate	175.063	10.4348	0.00220186	0.000656662	0.0019716	0	0	0
Anion	AA119	F034	C03145	N-Formylmethionine	176.04	14.0699	0	0	0	0	0	0
Anion	AA121	H065	C01586	Hippurate	178.053	14.3587	0	0	0	0	0	0
Anion	AA122	H059	C05582	Homovanillate	181.052	14.6733	0.0269688	0.00818879	0.0188841	0	0	0
Anion	AA123	P079	C00847	4-Pyridoxate	182.047	13.9252	0	0	0	0	0	0
Anion	AA125	H096	C02703	Serine O-sulfate	183.993	11.6685	0	0	0	0	0	0
Anion	AA126	P060	C01005	O-Phosphoserine	184.003	10.9873	0	0	0	0.00387202	0	0
Anion	AA127	P028	C00197	3PG	184.987	9.24631	0	0	0	0.172956	0.180708	0.200765	C00597
Anion	AA128	U012	C17715	Undecanoate	185.156	15.9945	0	0	0	0	0	0
Anion	AA129	A063	C08261	Azelate	187.099	11.0947	0.0103234	0.00520649	0.00573744	0.00892974	0.00637239	0.0117267
Anion	AA130	H077	C02774	10-Hydroxydecanoate	187.135	15.9055	0	0	0	0	0	0
Anion	AA131	A031	C00624	N-Acetylglutamate	188.057	10.6374	0	0	0	0	0	0
Anion	AA132	C078	C05829	N-Carbamylglutamate	189.053	10.4263	0	0	0	0	0	0
Anion	AA133	A065	C02712	N-Acetylmethionine	190.056	14.9487	0	0	0	0	0	0
Anion	AA134	I001	C00311	Isocitrate	191.021	8.75647	0.376394	0.297271	0.280672	0.556763	0.486899	0.453435
Anion	AA135	C005	C00158	Citrate	191.021	8.56975	0.0243407	0.0153797	0.0112366	0.0206859	0.0227419	0.0152841
Anion	AA136	Q004	C00296	Quinate	191.057	14.7262	0	0	0	0	0	0
Anion	AA137	P058	C05598	Phenaceturate	192.065	14.7642	0.00550353	0.00619974	0.00518771	0	0	0
Anion	AA138	G004	C00191	Glucuronate	193.037	14.9777	0.0199038	0.0273407	0.0235496	0.0284289	0.0385608	0.0353356	C16245
Anion	AA139	H074	C01494	trans-4-Hydroxy-3-methoxycinnamate	193.052	14.4592	0	0	0	0	0	0
Anion	AA140	H028	C07588	o-Hydroxyhippurate	194.047	12.2733	0	0	0	0	0	0
Anion	AA141	G031	C00257	Gluconate	195.052	14.9148	0.041774	0	0	0.0360066	0.0451951	0.0433126
Anion	AA142	S018	C10833	Syringate	197.046	14.3257	0	0	0	0	0	0
Anion	AA143	H056	C05584	4-Hydroxy-3-methoxymandelate	197.047	14.8324	0	0	0	0	0	0
Anion	AA144	E003	C00279	E4P	199.001	-
Anion	AA145	L013	C02679	Dodecanoate	199.172	16.4528	0.0602356	0.0146305	0.0411266	0.0495659	0.0115278	0.0422838
Anion	AA146	C127	C05824	Cysteine S-sulfate	199.971	11.6844	0.0169169	0.0132052	0.0392923	0.00940013	0.0094395	0.009002
Anion	AA148	S017	C08277	Sebacate	201.114	11.3789	0.00245246	0.000705494	0.00110565	0.00135899	0.000990476	0.00212513
Anion	AA149	I025	C11284	3-Indolebutyrate	202.089	15.1934	0	0	0	0	0	0
Anion	AA150	X004	C02470	Xanthurenate	204.032	10.9374	0	0	0	0	0	0
Anion	AA154	A067	C03519	N-Acetylphenylalanine	206.084	15.3381	0	0	0	0	0	0
Anion	AA155	B005	C09816	Benzylsuccinate	207.068	10.9262	0	0	0	0	0	0
Anion	AA157	S025	C00818	Saccharate	209.032	10.245	0	0	0	0	0	0
Anion	AA158	M065	C00879	Mucate	209.032	10.3118	0	0	0	0	0	0
Anion	AA159	I054	-	3-Indoxyl sulfate	212.011	12.9155	0	0.00334073	0	0	0.00770931	0
Anion	AA160	D013	C00672	2-Deoxyribose 1-phosphate	213.018	11.7727	0	0	0	0	0	0
Anion	AA162	P032	C00864	Pantothenate	218.105	15.9462	0.0260966	0.022894	0.0220749	0.0221402	0.0250299	0.0247616
Anion	AA164	S028	C00482	Sinapate	223.063	15.3158	0	0	0	0	0	0
Anion	AA165	P037	C00931	Porphobilinogen	225.089	16.2838	0	0	0	0	0	0
Anion	AA166	R002	C00117	R5P	229.013	11.9495	0	0	0	0	0	0	C03736
Anion	AA167	R003	C00199	Ru5P	229.014	11.6806	0.00872612	0.00511924	0	0.149801	0.0729206	0.0965902	C01101
Anion	AA168	D049	C02678	Dodecanedioate	229.146	11.9092	0	0	0	0.000884967	0	0.000674987
Anion	AA170	D101	C06369	2-Deoxyglucose 6-phosphate	243.029	12.2895	0	0	0	0	0	0
Anion	AA171	B020	C00120	Biotin	243.087	15.9855	0	0	0	0.00687592	0	0.00535369
Anion	AA173	G021	C00352	Glucosamine 6-phosphate	258.04	13.636	0	0	0	0	0	0
Anion	AA174	G003	C00092	G6P	259.024	12.4511	0	0	0	0.0487547	0.0473751	0.0447815	C00668
Anion	AA175	F001	C00085	F6P	259.024	12.5595	0.00531949	0.00211984	0	0.160912	0.163326	0.167368	C05345
Anion	AA176	G020	C00103	G1P	259.024	12.3295	0	0	0	0.0532031	0.0374155	0.0484644	C00663
Anion	AA177	S049	C01096	Sorbitol 6-phosphate	261.04	12.4344	0	0	0	0	0	0
Anion	AA178	D017	C01159	2,3-DPG	264.954	9.44878	0	0	0	0	0	0	C03339
Anion	AA179	G066	C04037	Galacturonate 1-phosphate	273.004	10.4318	0	0	0	0	0	0
Anion	AA180	P031	C00345	6-Phosphogluconate	275.019	10.1657	0	0	0	0.0198902	0.00727613	0.00865526
Anion	AA181	S083	C05382	S7P	289.035	12.7612	0	0	0	0.0444017	0.024804	0.0264904
Anion	AA183	A191	C02713	N-Acetylmuramate	292.106	17.1406	0	0	0	0	0	0
Anion	AA185	A144	C00357	N-Acetylglucosamine 6-phosphate	300.051	13.2652	0	0	0	0.0371556	0.022288	0.0293941
Anion	AA186	A122	C04501	N-Acetylglucosamine 1-phosphate	300.051	12.8458	0	0	0	0.0388106	0.0407016	0.0373446	C04256
Anion	AA187	C090	C02354	2',3'-cCMP	304.035	16.128	0	0	0	0	0	0
Anion	AA188	D016	C00239	dCMP	306.052	12.6414	0	0	0	0	0	0
Anion	AA189	D002	C00365	dUMP	307.036	12.46	0	0	0	0	0	0
Anion	AA190	A018	C00270	N-Acetylneuraminate	308.1	17.2878	0.00646873	0.00727492	0.0103772	0.0164382	0.0157223	0.0132861
Anion	AA191	R005	C01182	Ribulose 1,5-diphosphate	308.98	9.89907	0	0	0	0	0	0	C01151
Anion	AA192	D109	C00968	3',5'-Cyclic dAMP	312.052	16.0724	0	0	0	0	0	0
Anion	AA193	T013	C00364	dTMP	321.051	12.8261	0	0	0	0	0	0
Anion	AA194	C011	C00055	CMP	322.047	12.7857	0	0	0	0	0	0
Anion	AA195	U008	C00105	UMP	323.032	12.6023	0	0	0	0	0	0
Anion	AA196	A034	C00575	cAMP	328.047	16.3798	0	0	0	0	0	0
Anion	AA198	I037	C00943	cIMP	329.032	15.1824	0	0	0	0	0	0
Anion	AA199	D020	C00360	dAMP	330.064	13.0321	0	0	0	0	0	0
Anion	AA200	F008	C00354	F1,6P	338.991	10.1826	0	0	0	0.00816681	0	0.003105	C05378
Anion	AA202	G034	C00942	cGMP	344.043	16.1077	0	0	0	0	0	0
Anion	AA204	A008	C00020	AMP	346.058	12.6573	0	0	0	0	0	0
Anion	AA205	A083	C01367	3'-AMP	346.058	13.1368	0.00321564	0	0	0.0042343	0.00269765	0.00273164
Anion	AA206	I004	C00130	IMP	347.042	12.8108	0	0	0	0	0	0
Anion	AA207	P065	C00584	Prostaglandin E2	351.22	18.5201	0	0	0	0	0	0
Anion	AA208	P066	C00639	Prostaglandin F2alpha	353.235	18.6425	0	0	0	0	0	0
Anion	AA209	G016	C00144	GMP	362.053	13.2781	0	0	0	0	0	0
Anion	AA210	X003	C00655	XMP	363.037	10.8438	0	0	0	0	0	0
Anion	AA211	O015	C01103	Orotidine 5'-monophosphate	367.021	10.8603	0	0	0	0	0	0
Anion	AA212	D100	C02273	Digalacturonate	369.07	12.8506	0	0	0	0	0	0
Anion	AA213	N003	C00005	NADPH	371.542	11.4991	0	0	0	0	0	0
Anion	AA214	C006	C00010	CoA	382.554	11.9265	0	0	0	0	0	0
Anion	AA215	D022	C00705	dCDP	386.018	11.2944	0	0	0	0	0	0
Anion	AA216	U020	C01346	dUDP	387.002	11.19	0	0	0	0	0	0
Anion	AA217	P023	C00119	PRPP	388.947	9.70031	0	0	0	0	0	0
Anion	AA218	T012	C00363	dTDP	401.018	11.4605	0	0	0	0	0	0
Anion	AA219	C021	C00112	CDP	402.013	11.3761	0	0	0	0	0	0
Anion	AA220	U007	C00015	UDP	402.997	11.2779	0	0	0	0	0	0
Anion	AA221	A005	C00024	Acetyl CoA	403.559	12.2165	0	0	0	0	0	0
Anion	AA222	C061	C00695	Cholate	407.283	18.7822	0	0	0	0	0	0
Anion	AA223	D019	C00206	dADP	410.03	11.6737	0	0	0	0	0	0
Anion	AA225	D111	C01260	P1, P4-Di(adenosine-5') tetraphosphate	417.02	11.9156	0	0	0	0	0	0
Anion	AA226	I028	C00630	Isobutyryl CoA	417.575	12.438	0	0	0	0	0	0
Anion	AA227	T065	C00689	Trehalose 6-phosphate	421.077	14.3081	0	0	0	0	0	0
Anion	AA228	M005	C00083	Malonyl CoA	425.552	11.1229	0	0	0	0	0	0
Anion	AA229	A038	C00224	Adenosine 5'-phosphosulfate	426.014	12.3059	0	0	0	0	0	0
Anion	AA230	A024	C00054	Adenosine 3',5'-diphosphate	426.024	10.5765	0	0	0	0	0	0
Anion	AA231	A023	C00008	ADP	426.023	11.7556	0.00526608	0.00418597	0.00267196	0.0109297	0.00900725	0.0117111
Anion	AA232	I005	C00104	IDP	427.008	11.5968	0	0	0	0	0	0
Anion	AA233	S008	C00091	Succinyl CoA	432.561	11.1891	0	0	0	0	0	0
Anion	AA234	F017	C00504	Folate	440.133	12.2154	0	0	0	0	0	0
Anion	AA235	G025	C00035	GDP	442.017	11.8623	0.00229087	0	0	0	0.00309022	0.00534304
Anion	AA236	A037	C03794	Adenylosuccinate	462.068	10.4335	0	0	0	0	0	0
Anion	AA237	G050	C01921	Glycocholate	464.304	19.4547	0	0	0	0	0	0
Anion	AA238	D001	C00458	dCTP	465.984	10.9542	0	0	0	0	0	0
Anion	AA239	D009	C00460	dUTP	466.968	10.8988	0	0	0	0	0	0
Anion	AA240	T007	C00459	dTTP	480.984	11.1046	0	0	0	0	0	0
Anion	AA241	C010	C00063	CTP	481.979	10.9946	0	0	0	0	0	0
Anion	AA242	U009	C00075	UTP	482.963	10.9029	0	0	0	0	0	0
Anion	AA243	D021	C00131	dATP	489.996	11.3101	0	0	0	0	0	0
Anion	AA244	D028	C01345	dITP	490.98	11.2121	0	0	0	0	0	0
Anion	AA245	D010	C00286	dGTP	505.99	11.4776	0	0	0	0	0	0
Anion	AA246	A009	C00002	ATP	505.99	11.312	0	0	0	0	0	0
Anion	AA247	I006	C00081	ITP	506.975	11.179	0	0	0	0	0	0
Anion	AA248	T043	C05122	Taurocholate	514.286	19.4547	0	0	0	0	0	0
Anion	AA249	G017	C00044	GTP	521.986	11.4459	0	0	0	0	0	0
Anion	AA250	X017	C00700	XTP	522.97	10.2286	0	0	0	0	0	0
Anion	AA252	C239	C00307	CDP-choline	547.124	18.8861	0	0	0	0	0	0
Anion	AA253	A102	C00301	ADP-ribose	558.066	14.1954	0	0	0	0	0	0	C01882
Anion	AA254	T143	C00842	TDP-glucose	563.07	14.1255	0	0	0	0	0	0
Anion	AA255	U001	C00029	UDP-glucose	565.05	14.0054	0	0	0	0	0	0
Anion	AA256	U002	C00167	UDP-glucuronate	579.029	11.6627	0	0	0	0	0	0
Anion	AA257	A149	C00498	ADP-glucose	588.077	14.437	0	0	0	0	0	0
Anion	AA258	G022	C00096	GDP-mannose	604.072	14.5594	0	0	0	0	0	0
Anion	AA259	U003	C00043	UDP-N-acetylglucosamine	606.075	14.2966	0	0	0	0	0	0
Anion	AA260	C020	C00128	CMP-N-acetylneuraminate	613.141	14.8048	0	0.00477837	0	0.0188695	0.0261982	0.0240154
Anion	AA261	D008	C00003	NAD+	662.104	19.957	0	0	0	0	0	0
Anion	AA262	N024	C00857	Deamido-NAD+	663.09	14.4704	0	0	0	0	0	0
Anion	AA264	D007	C00004	NADH	664.12	14.7752	0	0	0	0	0	0
Anion	AA265	N002	C00006	NADP+	742.07	12.9846	0	0	0	0	0	0
Anion	AA266	F002	C00016	FAD	784.15	15.4275	0.0130414	0.00888237	0.0127055	0	0	0.0132089
Anion		T078	C01620	Threonate	135.031	13.2403	0	0	0	0	0	0.0392474
Anion		H181	C05852	2-Hydroxyphenylacetate	151.042	13.5385	0	0	0	0	0	0
Anion		G029	C00661	G3P	168.992	11.293	0	0	0	0	0	0	C00118
Anion		P029	C00631	2PG	184.987	9.30373	0	0	0	0	0.0341218	0.0428481
Anion		D024		dGDP	426.024	11.8225	0	0	0	0	0	0
S/N < 10
Red font : conc > 500μM
0 : N.D.
*; Detected, but there is a possibility that it is a different compound
The compound for which quantitative values are not provided are neutral compound, or their standard (STD) peaks were not detected, possibly due to degradation; therefor, quantitative values could not be determined.

## Sheet: Supplemental Table S2
Supplemental Table S2 Pathway enrichment analysis of primary cultured rat kidney tissue slices under static and shake conditions
	Total Cmpd	Hits	Raw p	FDR	Impact
Selenocompound metabolism	20	1	3.1783e-07	1.6527e-05	0
Fructose and mannose metabolism	18	3	1.2017e-06	1.9277e-05	0.29457
Starch and sucrose metabolism	18	3	1.4676e-06	1.9277e-05	0.29163
Amino sugar and nucleotide sugar metabolism	42	6	1.4828e-06	1.9277e-05	0.37429
Neomycin, kanamycin and gentamicin biosynthesis	2	1	2.1772e-06	2.2643e-05	0
Alanine, aspartate and glutamate metabolism	28	11	2.7407e-06	2.3753e-05	0.64503
Arginine and proline metabolism	36	12	7.1193e-05	0.00047971	0.6779
Purine metabolism	71	8	8.2895e-05	0.00047971	0.11743
Inositol phosphate metabolism	30	3	8.3026e-05	0.00047971	0
Citrate cycle (TCA cycle)	20	7	9.938e-05	0.00051093	0.28836
Glyoxylate and dicarboxylate metabolism	32	11	0.00011335	0.00051093	0.32667
Sphingolipid metabolism	32	2	0.00011791	0.00051093	0.00563
beta-Alanine metabolism	21	5	0.00016611	0.00059685	0.39925
Pentose phosphate pathway	23	8	0.00016632	0.00059685	0.43892
Nicotinate and nicotinamide metabolism	15	3	0.00017217	0.00059685	0.1943
Pantothenate and CoA biosynthesis	20	5	0.00019502	0.0006338	0.05442
Arginine biosynthesis	14	7	0.00024744	0.00067189	0.3883
Histidine metabolism	16	4	0.00024962	0.00067189	0.22131
Nitrogen metabolism	6	2	0.00025657	0.00067189	0
Butanoate metabolism	15	5	0.00025842	0.00067189	0.03175
Porphyrin metabolism	31	2	0.00035735	0.00088487	0
Glutathione metabolism	28	6	0.00048803	0.0011535	0.12986
Galactose metabolism	27	1	0.00062384	0.0013985	0.00995
Tryptophan metabolism	41	1	0.00064544	0.0013985	0.14305
Glycerophospholipid metabolism	36	5	0.00077169	0.0016051	0.15874
Glycine, serine and threonine metabolism	34	15	0.00097063	0.0019413	0.7505
Valine, leucine and isoleucine degradation	40	5	0.0010511	0.0020243	0.02168
Valine, leucine and isoleucine biosynthesis	8	6	0.0010934	0.0020305	0
One carbon pool by folate	26	9	0.0011856	0.002126	0.40354
Tyrosine metabolism	42	4	0.0012792	0.0022173	0.16512
Lipoic acid metabolism	28	2	0.0014274	0.002335	0.0017
Primary bile acid biosynthesis	46	1	0.0014369	0.002335	0.02239
Glycosylphosphatidylinositol (GPI)-anchor biosynthesis	32	1	0.0023753	0.0036463	0
Lysine degradation	30	5	0.0024521	0.0036463	0.03271
Biotin metabolism	10	2	0.0024543	0.0036463	0.2
Phenylalanine metabolism	10	3	0.0028367	0.003991	0.35714
Phenylalanine, tyrosine and tryptophan biosynthesis	4	2	0.0028397	0.003991	1
Ubiquinone and other terpenoid-quinone biosynthesis	19	1	0.0037398	0.0051176	0
Cysteine and methionine metabolism	33	9	0.0058696	0.0078261	0.39934
D-Amino acid metabolism	15	1	0.0062436	0.0081167	0
Pentose and glucuronate interconversions	19	3	0.0074717	0.0094763	0.16868
Pyrimidine metabolism	39	4	0.0081769	0.010124	0.0112
Glycerolipid metabolism	16	4	0.02773	0.033534	0.13707
Ascorbate and aldarate metabolism	10	1	0.053048	0.062693	0.40541
Pyruvate metabolism	23	5	0.058514	0.067617	0.21967
Glycolysis or Gluconeogenesis	26	9	0.060034	0.067864	0.47139
Taurine and hypotaurine metabolism	8	1	0.09651	0.10678	0.4
Propanoate metabolism	22	3	0.10498	0.11373	0
Riboflavin metabolism	4	1	0.18342	0.19465	0
Thiamine metabolism	7	1	0.36948	0.38123	0
Vitamin B6 metabolism	9	1	0.3739	0.38123	0.4902
Fatty acid biosynthesis	47	4	0.68494	0.68494	0
